# Supplementary material for: The three-dimensional flower-like Bi2WO6 assisted by ethanolamine through a microwave method for efficient photocatalytic activity
Source: R Soc Open Sci. 2019 Mar 20;6(3):181422. doi: 10.1098/rsos.181422 (PMC6458385; doi:10.1098/rsos.181422)
Supplement: Fig.10. Mott-Schottky plots of EAX [file rsos181422supp3.zip]

Archive with 1 entries (1 files):
- rsos181422_si_003.opj
